# Supplementary material for: Construction and Optimization Strategy of an Ecological Network in Mountainous Areas: A Case Study in Southwestern Hubei Province, China
Source: Int J Environ Res Public Health. 2022 Aug 4;19(15):9582. doi: 10.3390/ijerph19159582 (PMC9368242; doi:10.3390/ijerph19159582)
Supplement: Supplementary file 1 [file ijerph-19-09582-s001.zip]

Archive with 1 entries (1 files):
- ijerph-1826221-supplementary.pdf
